# Supplementary material for: Design, Synthesis and Biological Evaluation of Novel MDH Inhibitors Targeting Tumor Microenvironment
Source: Pharmaceuticals (Basel). 2023 May 2;16(5):683. doi: 10.3390/ph16050683 (PMC10263210; doi:10.3390/ph16050683)
Supplement: Supplementary file 1 [file pharmaceuticals-16-00683-s001.zip]

Archive with 1 entries (1 files):
- Supporting information_09052023_2357172.pdf
